# Supplementary material for: Lignin-Based Nonviral Gene Carriers Functionalized by Poly[2-(Dimethylamino)ethyl Methacrylate]: Effect of Grafting Degree and Cationic Chain Length on Transfection Efficiency
Source: Biomolecules. 2022 Jan 8;12(1):102. doi: 10.3390/biom12010102 (PMC8773503; doi:10.3390/biom12010102)
Supplement: Supplementary file 1 [file biomolecules-12-00102-s001.zip]

Archive with 1 entries (1 files):
- biomolecules-1519499-supplementary.pdf
